# Supplementary material for: Barriers and Facilitators to Screening for Cognitive Impairment in Australian Rural Health Services: A Pilot Study
Source: Geriatrics (Basel). 2022 Mar 22;7(2):35. doi: 10.3390/geriatrics7020035 (PMC9029066; doi:10.3390/geriatrics7020035)
Supplement: Supplementary file 1 [file geriatrics-07-00035-s001.zip]

Archive with 1 entries (1 files):
- geriatrics-1619540-supplementary.pdf
